# Supplementary material for: Differential Effects of Two Isocaloric Healthy Diets on Postprandial Lipid Responses in Individuals with Type 2 Diabetes
Source: Nutrients. 2024 Jan 23;16(3):333. doi: 10.3390/nu16030333 (PMC10857261; doi:10.3390/nu16030333)
Supplement: Supplementary file 1 [file nutrients-16-00333-s001.zip]

Archive with 3 entries (2 files):
- nutrients-2799058-supplementary/
- nutrients-2799058-supplementary/Supplementary Figure S1_ CONSORT FLOW DIAGRAM.pdf
- nutrients-2799058-supplementary/Supplementary Figure S2_Postprandial Glucose and Insulin Response.pdf
